# Supplementary material for: Regulation of microtubule nucleation in mouse bone marrow-derived mast cells by ARF GTPase-activating protein GIT2
Source: Front Immunol. 2024 Feb 2;15:1321321. doi: 10.3389/fimmu.2024.1321321 (PMC10870779; doi:10.3389/fimmu.2024.1321321)
Supplement: Supplementary file 1 [file DataSheet_1.zip]

Archive with 12 entries (12 files):
- Figure S1.pdf
- Figure S2.pdf
- Figure S3.pdf
- Figure S4.pdf
- Figure S5.pdf
- Figure S6.pdf
- Figure S7.pdf
- Figure S8.pdf
- Figure S9.pdf
- Tables S1-S4.pdf
- Video S1 caption.pdf
- Video S1.mp4
