# Supplementary material for: Regulation of microtubule nucleation in mouse bone marrow-derived mast cells by ARF GTPase-activating protein GIT2
Source: Front Immunol. 2024 Feb 2;15:1321321. doi: 10.3389/fimmu.2024.1321321 (PMC10870779; doi:10.3389/fimmu.2024.1321321)
Supplement: Supplementary file 2 [file DataSheet_2.zip]

Archive with 8 entries (8 files):
- Data Sheet 7/Figure 1-originals.pdf
- Data Sheet 7/Figure 2-originals.pdf
- Data Sheet 7/Figure 3-originals.pdf
- Data Sheet 7/Figure 4-originals_v2.pdf
- Data Sheet 7/Figure 5-originals.pdf
- Data Sheet 7/Figure 6-originals.pdf
- Data Sheet 7/Figure 7-originals.pdf
- Data Sheet 7/Figure 8-originals.pdf
