# Supplementary material for: Regulation of microtubule nucleation in mouse bone marrow-derived mast cells by ARF GTPase-activating protein GIT2
Source: Front Immunol. 2024 Feb 2;15:1321321. doi: 10.3389/fimmu.2024.1321321 (PMC10870779; doi:10.3389/fimmu.2024.1321321)
Supplement: Supplementary file 3 [file DataSheet_3.zip]

Archive with 7 entries (7 files):
- Data Sheet 8/Figure S1-originals.pdf
- Data Sheet 8/Figure S2-originals.pdf
- Data Sheet 8/Figure S3-originals.pdf
- Data Sheet 8/Figure S5-originals.pdf
- Data Sheet 8/Figure S6-originals_v2.pdf
- Data Sheet 8/Figure S7-originals.pdf
- Data Sheet 8/Figure S8-originals.pdf
